# Supplementary material for: Genome-Wide Characterization and Expression Analysis of GeBP Family Genes in Soybean
Source: Plants (Basel). 2022 Jul 14;11(14):1848. doi: 10.3390/plants11141848 (PMC9318833; doi:10.3390/plants11141848)
Supplement: Supplementary file 1 [file plants-11-01848-s001.zip]

Archive with 9 entries (9 files):
- Supplementary file 1.pdf
- Supplementary file 2.pdf
- Supplementary file 3.pdf
- Supplementary file 4.pdf
- Supplementary file 5.xls
- Supplementary file 6.xlsx
- Supplementary file 7.xlsx
- Supplementary file 8.xlsx
- Supplementary file 9 raw-data for qRT-PCR.xls
