# Supplementary material for: Genome-Wide Characterization and Expression Analysis of GeBP Family Genes in Soybean
Source: Plants (Basel). 2022 Jul 14;11(14):1848. doi: 10.3390/plants11141848 (PMC9318833; doi:10.3390/plants11141848)
Supplement: Supplementary file 1 [file plants-11-01848-s001.zip › Supplementary file 5.xls]

## Sheet: Sheet1
No.	cis-acting element	GmZF-HD1	GmGeBP1	GmGeBP2	GmGeBP3	GmGeBP4	GmGeBP5	GmGeBP6	GmGeBP7	GmGeBP8	GmGeBP9
Light responsive elements
1	4cl-CMA2b		1
2	3-AF1 binding site			1	1
3	AAAC-motif
4	ACE					2	1	1
5	AT1-motif	1			2
6	AE-box		1		1			1
7	ATCT-motif	1		2
8	ATC-motif
9	Box4	1	3	4		1		3
10	Box I	2	2	1	3	1	6	2
11	Box II
12	box II
13	CAG-motif
14	CATT-motif	1			2	2	1
15	CG-motif
16	chs-CMA1a
17	chs-CMA2a
18	chs-CMA2b
19	chs-Unit 1 m1				1
20	GAG-motif				1	3		1
21	MNF1		1
22	GA-motif	1			2	1
23	Gap-box						1
24	GARE-motif				1		1
25	GATA-motif				1	1	2
26	G-box	3	2	1		2	5	1
27	GT1-motif		1		1		1	3
28	I-box		4	1	1	3	2	2
29	L-box		2
30	LAMP-element
31	MRE			1	1
32	Sp1	1	1			15	3
33	TCCC-motif
34	TCT-motif				1	1	1	2
35	G-Box	2	2			1	3	1
36	Pc-CMA2c
37	ACA-motif				1
Development related element
38	as1
39	as-2-box						1
40	circadian	2	3	3	1	1	1	3
41	AACA_motif
42	AC-I					1
43	AC-II			1
44	O2-site				1	2
45	MSA-like
46	CAT-box
47	ERE	1	1		2		1	1
48	GCN4_motif					1	1
49	HD-Zip-1
50	HD-Zip-2
52	RY-element
53	Skn-1_motif	3	3	2	2	3	3	1
54	AAGAA-motif	1		1	1	1	2	2
55	NON-box
56	d OCT
Environmental stress-related element
57	box S			1
58	W box		1	1			1
59	WUN-motif				1		2
60	Box-W1		1	1			1
61	CGTCA-motif	2	2					1
62	GC-motif						1
63	HSE	1	3	1	4	2	1
64	LTR
65	MBS		1			1	1	2
66	MBSI							1
67	MBSII				1
68	TC-rich repeats	1		5	1	3	2
69	DRE
Promoter related element
70	CAAT-box	15	29	34	51	26	32	41
71	5UTR Py-rich stretch	1	1	1	1	2		1
72	A-box
73	EIRE
74	ELI-box3
75	CCGTCC-box
76	TA-rich repeats		1
77	TATA-box	3	126	97	105	58	92	78
78	motif I
Hormone responsive elements
79	AuxRR-core
80	ABRE	1				1	2	1
81	TGACG-motif	2	2					1
82	TGA-element
83	P-box
84	TATC-box	2				1
85	TCA-element	2	2	2	1	1	1	2
86	TGA-box
87	CE3
88	ARE					1	2	3
89	motif II b
Site-binding related elements
90	AT-rich element						1
91	AT-rich sequence		1
92	Box III					1	2
93	CCAAT-box		1
94	HD-Zip-3
95	Unnamed_1	2	1			1	2
96	Unnamed_6				1			1
Other elements
97	ATGCAAAT motif				1	1
98	CTAG-motif
99	TCCACCT-motif
100	F-box
101	OBP-1 site
102	TATCCAT/C-motif			2
103	GCC box
104	Unnamed_10					1
105	Unnamed_11					1
106	Unnamed_12					1
107	Unnamed_13		1		2
108	Unnamed_14					1
109	Unnamed_15
110	Unnamed_2							1
111	Unnamed_3	2				1	2
112	Unnamed_4	5	1	5	2	9	2	5
113	Unnamed_8					1
114	Unnamed_9					1
115	box E
116	Unnamed_5						1	1
