# Supplementary material for: Genome-Wide Characterization and Expression Analysis of GeBP Family Genes in Soybean
Source: Plants (Basel). 2022 Jul 14;11(14):1848. doi: 10.3390/plants11141848 (PMC9318833; doi:10.3390/plants11141848)
Supplement: Supplementary file 1 [file plants-11-01848-s001.zip › Supplementary file 6.xlsx]

## Sheet: Sheet1
GeBP1	GeBP2	GeBP3	GeBP4	GeBP5	GeBP6	GeBP7	GeBP8	GeBP9
