# Supplementary material for: Genome-Wide Characterization and Expression Analysis of GeBP Family Genes in Soybean
Source: Plants (Basel). 2022 Jul 14;11(14):1848. doi: 10.3390/plants11141848 (PMC9318833; doi:10.3390/plants11141848)
Supplement: Supplementary file 1 [file plants-11-01848-s001.zip › Supplementary file 7.xlsx]

## Sheet: Sheet1
No.	Gene Identifer	Orientation	Primer Sequence (5'->3')
1	GmGeBP1	F	GGAGGAGGAGGATTATAGTTTGTTT
		R	CTAAGCTATGAGTATGAACCAACCA
2	GmGeBP2	F	GAAACTACAACACTACTGGAGTCGA
		R	AACCCTAGTTGTTGGATTACTGAAG
3	GmGeBP3	F	GTGTTTAGGATAGTGGTATGCAATG
		R	TCAACTTTCAGTACTTCCATACAGC
4	GmGeBP4	F	ACTGTTGAAGGGATACCTTGATTAC
		R	GTGTTTTCTCTTTAACCTACGCAGT
5	GmGeBP5	F	TAGGGGAGCAGACTAAGTTGATACT
		R	AAAGACTGTACGTACCATAACCACA
6	GmGeBP6	F	CTTTTGTGGTAGTATACCCTTTTGG
		R	ATTAACTACCATCTCAGTGACCACA
7	GmGeBP7	F	GATATTGGAGTTGGAAGTGTACTCA
		R	CACTAAGCTATGAGAATGAACCAAC
8	GmGeBP8	F	ACTGTTGAAGGGATACCTTGATTAC
		R	GTCCAAAGCTAACTTGTGTTTTCTC
9	GmGeBP9	F	AGATTCTGGAGCTGGAAGTGTATT
		R	CTGTCTAGCTACCCTATCAACCATT
