# Supplementary material for: Genome-Wide Characterization and Expression Analysis of GeBP Family Genes in Soybean
Source: Plants (Basel). 2022 Jul 14;11(14):1848. doi: 10.3390/plants11141848 (PMC9318833; doi:10.3390/plants11141848)
Supplement: Supplementary file 1 [file plants-11-01848-s001.zip › Supplementary file 8.xlsx]

## Sheet: Sheet1
Supplementary file 7. Pairwise identities between paralogous pairs of GeBP genes from Soybean.
No.	Paralogous pairs	Gene Name	Score	Identities	Similarity	Gaps	Duplication
1	GmGeBP5	Glyma13g251000	1873.5	374/452 (82.7%)	398/452 (88.1%)	19/452 ( 4.2%)	Segment
	GmGeBP6	Glyma15g063300
2	GmGeBP4	Glyma10g160100	1495	298/364 (81.9%)	314/364 (86.3%)	23/364 ( 6.3%)	Segment
	GmGeBP8	Glyma20g228300
3	GmGeBP3	Glyma10g160000	1519	312/379 (82.3%)	327/379 (86.3%)	35/379 ( 9.2%)	Segment
	GmGeBP9	Glyma20g228500
4	GmGeBP1	Glyma03g245200	1849	364/411 (88.6%)	378/411 (92.0%)	15/411 ( 3.6%)	Segment
	GmGeBP7	Glyma19g242600
