# Supplementary material for: Genome-Wide Characterization and Expression Analysis of GeBP Family Genes in Soybean
Source: Plants (Basel). 2022 Jul 14;11(14):1848. doi: 10.3390/plants11141848 (PMC9318833; doi:10.3390/plants11141848)
Supplement: Supplementary file 1 [file plants-11-01848-s001.zip › Supplementary file 9 raw-data for qRT-PCR.xls]

## Sheet: Results
Raw data of the first qRT-PCR results
Sample Name	Target Name	Task	Reporter	Quencher	CT	Ct Mean
Actin	Target 1	UNKNOWN	SYBR	None	21.5807	21.6234
Actin	Target 1	UNKNOWN	SYBR	None	21.6174	21.6234
Actin	Target 1	UNKNOWN	SYBR	None	21.6721	21.6234
GeBP1-N	Target 2	UNKNOWN	SYBR	None	25.8007	25.8368
GeBP2-N	Target 2	UNKNOWN	SYBR	None	25.8174	25.8368
GeBP3-N	Target 2	UNKNOWN	SYBR	None	25.8921	25.8368
Actin	Target 3	UNKNOWN	SYBR	None	20.5241	20.5763
Actin	Target 3	UNKNOWN	SYBR	None	20.628	20.5763
Actin	Target 3	UNKNOWN	SYBR	None	20.5768	20.5763
GeBP1-A	Target 4	UNKNOWN	SYBR	None	24.2103	24.2617
GeBP1-A	Target 4	UNKNOWN	SYBR	None	24.248	24.2617
GeBP1-A	Target 4	UNKNOWN	SYBR	None	24.3268	24.2617
Actin	Target 1	UNKNOWN	SYBR	None	20.9642	20.9583
Actin	Target 1	UNKNOWN	SYBR	None	20.9121	20.9583
Actin	Target 1	UNKNOWN	SYBR	None	20.9986	20.9583
GeBP2-N	Target 2	UNKNOWN	SYBR	None	27.5042	27.4983
GeBP2-N	Target 2	UNKNOWN	SYBR	None	27.4921	27.4983
GeBP2-N	Target 2	UNKNOWN	SYBR	None	27.4986	27.4983
Actin	Target 3	UNKNOWN	SYBR	None	22.536	22.517
Actin	Target 3	UNKNOWN	SYBR	None	22.5	22.517
Actin	Target 3	UNKNOWN	SYBR	None	22.5149	22.517
GeBP2-A	Target 4	UNKNOWN	SYBR	None	28.9994	28.5848
GeBP2-A	Target 4	UNKNOWN	SYBR	None	28.36	28.5848
GeBP2-A	Target 4	UNKNOWN	SYBR	None	28.3949	28.5848
Actin	Target 1	UNKNOWN	SYBR	None	20.9352	20.9644
Actin	Target 1	UNKNOWN	SYBR	None	20.9545	20.9644
Actin	Target 1	UNKNOWN	SYBR	None	21.0035	20.9644
GeBP3-N	Target 2	UNKNOWN	SYBR	None	23.9352	23.931
GeBP3-N	Target 2	UNKNOWN	SYBR	None	23.9545	23.931
GeBP3-N	Target 2	UNKNOWN	SYBR	None	23.9035	23.931
Actin	Target 3	UNKNOWN	SYBR	None	22.488	22.4969
Actin	Target 3	UNKNOWN	SYBR	None	22.4023	22.4969
Actin	Target 3	UNKNOWN	SYBR	None	22.6005	22.4969
GeBP3-A	Target 4	UNKNOWN	SYBR	None	26.088	25.8969
GeBP3-A	Target 4	UNKNOWN	SYBR	None	25.7023	25.8969
GeBP3-A	Target 4	UNKNOWN	SYBR	None	25.9005	25.8969
Actin	Target 1	UNKNOWN	SYBR	None	21.986	21.6788
Actin	Target 1	UNKNOWN	SYBR	None	21.4902	21.6788
Actin	Target 1	UNKNOWN	SYBR	None	21.56	21.6788
GeBP4-N	Target 2	UNKNOWN	SYBR	None	25.486	25.6121
GeBP4-N	Target 2	UNKNOWN	SYBR	None	25.6902	25.6121
GeBP4-N	Target 2	UNKNOWN	SYBR	None	25.66	25.6121
Actin	Target 3	UNKNOWN	SYBR	None	22.732	22.4169
Actin	Target 3	UNKNOWN	SYBR	None	22.2223	22.4169
Actin	Target 3	UNKNOWN	SYBR	None	22.2966	22.4169
GeBP4-A	Target 4	UNKNOWN	SYBR	None	24.732	24.0836
GeBP4-A	Target 4	UNKNOWN	SYBR	None	23.9223	24.0836
GeBP4-A	Target 4	UNKNOWN	SYBR	None	23.5966	24.0836
Actin	Target 1	UNKNOWN	SYBR	None	23.9936	23.3235
Actin	Target 1	UNKNOWN	SYBR	None	22.9647	23.3235
Actin	Target 1	UNKNOWN	SYBR	None	23.0122	23.3235
GeBP5-N	Target 2	UNKNOWN	SYBR	None	27.9936	27.6568
GeBP5-N	Target 2	UNKNOWN	SYBR	None	27.9647	27.6568
GeBP5-N	Target 2	UNKNOWN	SYBR	None	27.0122	27.6568
Actin	Target 3	UNKNOWN	SYBR	None	22.2302	22.5032
Actin	Target 3	UNKNOWN	SYBR	None	22.2969	22.5032
Actin	Target 3	UNKNOWN	SYBR	None	22.9826	22.5032
GeBP5-A	Target 4	UNKNOWN	SYBR	None	26.3302	26.3826
GeBP5-A	Target 4	UNKNOWN	SYBR	None	26.4269	26.3826
GeBP5-A	Target 4	UNKNOWN	SYBR	None	26.3826	26.3826
Actin	Target 1	UNKNOWN	SYBR	None	20.6365	20.6339
Actin	Target 1	UNKNOWN	SYBR	None	20.6788	20.6339
Actin	Target 1	UNKNOWN	SYBR	None	20.5863	20.6339
GeBP6-N	Target 2	UNKNOWN	SYBR	None	23.8365	23.7339
GeBP6-N	Target 2	UNKNOWN	SYBR	None	23.7788	23.7339
GeBP6-N	Target 2	UNKNOWN	SYBR	None	23.5863	23.7339
Actin	Target 3	UNKNOWN	SYBR	None	22.5888	22.5171
Actin	Target 3	UNKNOWN	SYBR	None	22.1684	22.5171
Actin	Target 3	UNKNOWN	SYBR	None	22.7942	22.5171
GeBP6-A	Target 4	UNKNOWN	SYBR	None	26.0888	26.1171
GeBP6-A	Target 4	UNKNOWN	SYBR	None	26.0684	26.1171
GeBP6-A	Target 4	UNKNOWN	SYBR	None	26.1942	26.1171
Actin	Target 1	UNKNOWN	SYBR	None	24.6468	24.2896
Actin	Target 1	UNKNOWN	SYBR	None	24.2121	24.2896
Actin	Target 1	UNKNOWN	SYBR	None	24.0098	24.2896
GeBP7-N	Target 2	UNKNOWN	SYBR	None	28.3776	28.5599
GeBP7-N	Target 2	UNKNOWN	SYBR	None	28.3302	28.5599
GeBP7-N	Target 2	UNKNOWN	SYBR	None	28.972	28.5599
Actin	Target 3	UNKNOWN	SYBR	None	23.8347	23.6204
Actin	Target 3	UNKNOWN	SYBR	None	23.9095	23.6204
Actin	Target 3	UNKNOWN	SYBR	None	23.1171	23.6204
GeBP7-A	Target 4	UNKNOWN	SYBR	None	28.059	28.2247
GeBP7-A	Target 4	UNKNOWN	SYBR	None	28.5888	28.2247
GeBP7-A	Target 4	UNKNOWN	SYBR	None	28.0262	28.2247
Actin	Target 1	UNKNOWN	SYBR	None	26.8608	26.4409
Actin	Target 1	UNKNOWN	SYBR	None	26.1988	26.4409
Actin	Target 1	UNKNOWN	SYBR	None	26.2631	26.4409
GeBP8-N	Target 2	UNKNOWN	SYBR	None	30.5964	30.7115
GeBP8-N	Target 2	UNKNOWN	SYBR	None	30.6812	30.7115
GeBP8-N	Target 2	UNKNOWN	SYBR	None	30.8568	30.7115
Actin	Target 3	UNKNOWN	SYBR	None	23.1841	23.3566
Actin	Target 3	UNKNOWN	SYBR	None	23.1254	23.3566
Actin	Target 3	UNKNOWN	SYBR	None	23.7604	23.3566
GeBP8-A	Target 4	UNKNOWN	SYBR	None	27.1396	27.3532
GeBP8-A	Target 4	UNKNOWN	SYBR	None	27.3982	27.3532
GeBP8-A	Target 4	UNKNOWN	SYBR	None	27.5219	27.3532
Actin	Target 1	UNKNOWN	SYBR	None	22.3094	22.5909
Actin	Target 1	UNKNOWN	SYBR	None	22.5232	22.5909
Actin	Target 1	UNKNOWN	SYBR	None	22.9401	22.5909
GeBP9-N	Target 2	UNKNOWN	SYBR	None	25.8174	25.8659
GeBP9-N	Target 2	UNKNOWN	SYBR	None	25.9422	25.8659
GeBP9-N	Target 2	UNKNOWN	SYBR	None	25.838	25.8659
Actin	Target 3	UNKNOWN	SYBR	None	25.3075	25.3507
Actin	Target 3	UNKNOWN	SYBR	None	25.0128	25.3507
Actin	Target 3	UNKNOWN	SYBR	None	25.7318	25.3507
GeBP9-A	Target 4	UNKNOWN	SYBR	None	28.29	28.2336
GeBP9-A	Target 4	UNKNOWN	SYBR	None	28.2631	28.2336
GeBP9-A	Target 4	UNKNOWN	SYBR	None	28.1477	28.2336
Raw data of the second qRT-PCR results
Sample Name	Target Name	Task	Reporter	Quencher	CT	Ct Mean
Actin	Target 1	UNKNOWN	SYBR	None	22.2454	22.1261
Actin	Target 1	UNKNOWN	SYBR	None	22.0772	22.1261
Actin	Target 1	UNKNOWN	SYBR	None	22.0559	22.1261
GeBP1-N	Target 2	UNKNOWN	SYBR	None	27.8113	27.7045
GeBP2-N	Target 2	UNKNOWN	SYBR	None	27.8215	27.7045
GeBP3-N	Target 2	UNKNOWN	SYBR	None	27.4807	27.7045
Actin	Target 3	UNKNOWN	SYBR	None	23.9598	24.0196
Actin	Target 3	UNKNOWN	SYBR	None	24.0603	24.0196
Actin	Target 3	UNKNOWN	SYBR	None	24.0388	24.0196
GeBP1-A	Target 4	UNKNOWN	SYBR	None	28.8817	29.0318
GeBP1-A	Target 4	UNKNOWN	SYBR	None	29.0868	29.0318
GeBP1-A	Target 4	UNKNOWN	SYBR	None	29.1269	29.0318
Actin	Target 1	UNKNOWN	SYBR	None	23.4768	23.5079
Actin	Target 1	UNKNOWN	SYBR	None	23.5103	23.5079
Actin	Target 1	UNKNOWN	SYBR	None	23.5365	23.5079
GeBP2-N	Target 2	UNKNOWN	SYBR	None	25.2148	25.1755
GeBP2-N	Target 2	UNKNOWN	SYBR	None	25.0096	25.1755
GeBP2-N	Target 2	UNKNOWN	SYBR	None	25.302	25.1755
Actin	Target 3	UNKNOWN	SYBR	None	22.4437	22.4523
Actin	Target 3	UNKNOWN	SYBR	None	22.4195	22.4523
Actin	Target 3	UNKNOWN	SYBR	None	22.4936	22.4523
GeBP2-A	Target 4	UNKNOWN	SYBR	None	23.8131	23.6278
GeBP2-A	Target 4	UNKNOWN	SYBR	None	23.7518	23.6278
GeBP2-A	Target 4	UNKNOWN	SYBR	None	23.3183	23.6278
Actin	Target 1	UNKNOWN	SYBR	None	20.8246	20.7255
Actin	Target 1	UNKNOWN	SYBR	None	20.6925	20.7255
Actin	Target 1	UNKNOWN	SYBR	None	20.6593	20.7255
GeBP3-N	Target 2	UNKNOWN	SYBR	None	26.3916	26.4052
GeBP3-N	Target 2	UNKNOWN	SYBR	None	26.3849	26.4052
GeBP3-N	Target 2	UNKNOWN	SYBR	None	26.4391	26.4052
Actin	Target 3	UNKNOWN	SYBR	None	22.7925	22.7268
Actin	Target 3	UNKNOWN	SYBR	None	22.7264	22.7268
Actin	Target 3	UNKNOWN	SYBR	None	22.6615	22.7268
GeBP3-A	Target 4	UNKNOWN	SYBR	None	27.9939	28.8217
GeBP3-A	Target 4	UNKNOWN	SYBR	None	29.3188	28.8217
GeBP3-A	Target 4	UNKNOWN	SYBR	None	29.1524	28.8217
Actin	Target 1	UNKNOWN	SYBR	None	21.5989	21.6591
Actin	Target 1	UNKNOWN	SYBR	None	21.7221	21.6591
Actin	Target 1	UNKNOWN	SYBR	None	21.6562	21.6591
GeBP4-N	Target 2	UNKNOWN	SYBR	None	28.0936	28.1281
GeBP4-N	Target 2	UNKNOWN	SYBR	None	28.1366	28.1281
GeBP4-N	Target 2	UNKNOWN	SYBR	None	28.154	28.1281
Actin	Target 3	UNKNOWN	SYBR	None	21.3294	21.3368
Actin	Target 3	UNKNOWN	SYBR	None	21.2236	21.3368
Actin	Target 3	UNKNOWN	SYBR	None	21.4574	21.3368
GeBP4-A	Target 4	UNKNOWN	SYBR	None	25.0673	25.3247
GeBP4-A	Target 4	UNKNOWN	SYBR	None	25.4241	25.3247
GeBP4-A	Target 4	UNKNOWN	SYBR	None	25.4827	25.3247
Actin	Target 1	UNKNOWN	SYBR	None	22.8124	22.7566
Actin	Target 1	UNKNOWN	SYBR	None	22.6706	22.7566
Actin	Target 1	UNKNOWN	SYBR	None	22.787	22.7566
GeBP5-N	Target 2	UNKNOWN	SYBR	None	26.7647	27.0199
GeBP5-N	Target 2	UNKNOWN	SYBR	None	27.1196	27.0199
GeBP5-N	Target 2	UNKNOWN	SYBR	None	27.1755	27.0199
Actin	Target 3	UNKNOWN	SYBR	None	23.7742	23.682
Actin	Target 3	UNKNOWN	SYBR	None	23.5742	23.682
Actin	Target 3	UNKNOWN	SYBR	None	23.6977	23.682
GeBP5-A	Target 4	UNKNOWN	SYBR	None	27.2216	27.4409
GeBP5-A	Target 4	UNKNOWN	SYBR	None	27.1911	27.4409
GeBP5-A	Target 4	UNKNOWN	SYBR	None	27.91	27.4409
Actin	Target 1	UNKNOWN	SYBR	None	22.9983	23.1213
Actin	Target 1	UNKNOWN	SYBR	None	23.1569	23.1213
Actin	Target 1	UNKNOWN	SYBR	None	23.2087	23.1213
GeBP6-N	Target 2	UNKNOWN	SYBR	None	24.693	24.7425
GeBP6-N	Target 2	UNKNOWN	SYBR	None	24.7419	24.7425
GeBP6-N	Target 2	UNKNOWN	SYBR	None	24.7926	24.7425
Actin	Target 3	UNKNOWN	SYBR	None	23.7612	23.3461
Actin	Target 3	UNKNOWN	SYBR	None	23.0569	23.3461
Actin	Target 3	UNKNOWN	SYBR	None	23.2202	23.3461
GeBP6-A	Target 4	UNKNOWN	SYBR	None	25.2903	25.3486
GeBP6-A	Target 4	UNKNOWN	SYBR	None	25.6157	25.3486
GeBP6-A	Target 4	UNKNOWN	SYBR	None	25.1398	25.3486
Actin	Target 1	UNKNOWN	SYBR	None	25.6852	25.7226
Actin	Target 1	UNKNOWN	SYBR	None	25.749	25.7226
Actin	Target 1	UNKNOWN	SYBR	None	25.7335	25.7226
GeBP7-N	Target 2	UNKNOWN	SYBR	None	28.7442	28.9042
GeBP7-N	Target 2	UNKNOWN	SYBR	None	29.1377	28.9042
GeBP7-N	Target 2	UNKNOWN	SYBR	None	28.8307	28.9042
Actin	Target 3	UNKNOWN	SYBR	None	25.9117	25.9423
Actin	Target 3	UNKNOWN	SYBR	None	25.8968	25.9423
Actin	Target 3	UNKNOWN	SYBR	None	26.0184	25.9423
GeBP7-A	Target 4	UNKNOWN	SYBR	None	28.9073	29.3778
GeBP7-A	Target 4	UNKNOWN	SYBR	None	29.6779	29.3778
GeBP7-A	Target 4	UNKNOWN	SYBR	None	29.5481	29.3778
Actin	Target 1	UNKNOWN	SYBR	None	23.5979	23.4054
Actin	Target 1	UNKNOWN	SYBR	None	23.0891	23.4054
Actin	Target 1	UNKNOWN	SYBR	None	23.5291	23.4054
GeBP8-N	Target 2	UNKNOWN	SYBR	None	25.4113	25.5062
GeBP8-N	Target 2	UNKNOWN	SYBR	None	25.5296	25.5062
GeBP8-N	Target 2	UNKNOWN	SYBR	None	25.5778	25.5062
Actin	Target 3	UNKNOWN	SYBR	None	22.4515	23.0566
Actin	Target 3	UNKNOWN	SYBR	None	24.3596	23.0566
Actin	Target 3	UNKNOWN	SYBR	None	22.3586	23.0566
GeBP8-A	Target 4	UNKNOWN	SYBR	None	24.7596	24.8126
GeBP8-A	Target 4	UNKNOWN	SYBR	None	24.7119	24.8126
GeBP8-A	Target 4	UNKNOWN	SYBR	None	24.9663	24.8126
Actin	Target 1	UNKNOWN	SYBR	None	22.7065	22.667
Actin	Target 1	UNKNOWN	SYBR	None	22.6606	22.667
Actin	Target 1	UNKNOWN	SYBR	None	22.6337	22.667
GeBP9-N	Target 2	UNKNOWN	SYBR	None	27.3191	27.3304
GeBP9-N	Target 2	UNKNOWN	SYBR	None	27.2478	27.3304
GeBP9-N	Target 2	UNKNOWN	SYBR	None	27.4243	27.3304
Actin	Target 3	UNKNOWN	SYBR	None	23.7679	23.8107
Actin	Target 3	UNKNOWN	SYBR	None	23.8048	23.8107
Actin	Target 3	UNKNOWN	SYBR	None	23.8594	23.8107
GeBP9-A	Target 4	UNKNOWN	SYBR	None	27.9216	28.0673
GeBP9-A	Target 4	UNKNOWN	SYBR	None	27.9672	28.0673
GeBP9-A	Target 4	UNKNOWN	SYBR	None	28.3131	28.0673
Raw data of the third qRT-PCR results
Sample Name	Target Name	Task	Reporter	Quencher	CT	Ct Mean
Actin	Target 1	UNKNOWN	SYBR	None	23.7919	23.9156
Actin	Target 1	UNKNOWN	SYBR	None	23.9715	23.9156
Actin	Target 1	UNKNOWN	SYBR	None	23.9835	23.9156
GeBP1-N	Target 2	UNKNOWN	SYBR	None	28.6902	28.575
GeBP2-N	Target 2	UNKNOWN	SYBR	None	28.5147	28.575
GeBP3-N	Target 2	UNKNOWN	SYBR	None	28.5201	28.575
Actin	Target 3	UNKNOWN	SYBR	None	23.7084	23.6676
Actin	Target 3	UNKNOWN	SYBR	None	23.6592	23.6676
Actin	Target 3	UNKNOWN	SYBR	None	23.6352	23.6676
GeBP1-A	Target 4	UNKNOWN	SYBR	None	28.0673	27.8855
GeBP1-A	Target 4	UNKNOWN	SYBR	None	28.2231	27.8855
GeBP1-A	Target 4	UNKNOWN	SYBR	None	27.366	27.8855
Actin	Target 1	UNKNOWN	SYBR	None	22.3138	22.5596
Actin	Target 1	UNKNOWN	SYBR	None	22.7	22.5596
Actin	Target 1	UNKNOWN	SYBR	None	22.6649	22.5596
GeBP2-N	Target 2	UNKNOWN	SYBR	None	25.4172	25.6257
GeBP2-N	Target 2	UNKNOWN	SYBR	None	25.7822	25.6257
GeBP2-N	Target 2	UNKNOWN	SYBR	None	25.6778	25.6257
Actin	Target 3	UNKNOWN	SYBR	None	23.9352	23.631
Actin	Target 3	UNKNOWN	SYBR	None	23.9545	23.631
Actin	Target 3	UNKNOWN	SYBR	None	23.0035	23.631
GeBP2-A	Target 4	UNKNOWN	SYBR	None	26.3915	26.3468
GeBP2-A	Target 4	UNKNOWN	SYBR	None	26.2665	26.3468
GeBP2-A	Target 4	UNKNOWN	SYBR	None	26.3825	26.3468
Actin	Target 1	UNKNOWN	SYBR	None	22.0773	22.0478
Actin	Target 1	UNKNOWN	SYBR	None	22.0711	22.0478
Actin	Target 1	UNKNOWN	SYBR	None	21.995	22.0478
GeBP3-N	Target 2	UNKNOWN	SYBR	None	27.5619	27.5722
GeBP3-N	Target 2	UNKNOWN	SYBR	None	27.4777	27.5722
GeBP3-N	Target 2	UNKNOWN	SYBR	None	27.6769	27.5722
Actin	Target 3	UNKNOWN	SYBR	None	21.8835	22.0131
Actin	Target 3	UNKNOWN	SYBR	None	22.0591	22.0131
Actin	Target 3	UNKNOWN	SYBR	None	22.0968	22.0131
GeBP3-A	Target 4	UNKNOWN	SYBR	None	27.9136	28.1244
GeBP3-A	Target 4	UNKNOWN	SYBR	None	28.5341	28.1244
GeBP3-A	Target 4	UNKNOWN	SYBR	None	27.9255	28.1244
Actin	Target 1	UNKNOWN	SYBR	None	22.698	22.6722
Actin	Target 1	UNKNOWN	SYBR	None	22.7027	22.6722
Actin	Target 1	UNKNOWN	SYBR	None	22.6159	22.6722
GeBP4-N	Target 2	UNKNOWN	SYBR	None	25.8006	25.6277
GeBP4-N	Target 2	UNKNOWN	SYBR	None	25.8757	25.6277
GeBP4-N	Target 2	UNKNOWN	SYBR	None	25.207	25.6277
Actin	Target 3	UNKNOWN	SYBR	None	23.9998	23.9576
Actin	Target 3	UNKNOWN	SYBR	None	23.9539	23.9576
Actin	Target 3	UNKNOWN	SYBR	None	23.9192	23.9576
GeBP4-A	Target 4	UNKNOWN	SYBR	None	25.4788	25.3287
GeBP4-A	Target 4	UNKNOWN	SYBR	None	25.0508	25.3287
GeBP4-A	Target 4	UNKNOWN	SYBR	None	25.4566	25.3287
Actin	Target 1	UNKNOWN	SYBR	None	22.663	22.5152
Actin	Target 1	UNKNOWN	SYBR	None	22.3519	22.5152
Actin	Target 1	UNKNOWN	SYBR	None	22.5308	22.5152
GeBP5-N	Target 2	UNKNOWN	SYBR	None	26.6354	26.6624
GeBP5-N	Target 2	UNKNOWN	SYBR	None	26.5164	26.6624
GeBP5-N	Target 2	UNKNOWN	SYBR	None	26.8355	26.6624
Actin	Target 3	UNKNOWN	SYBR	None	22.959	22.47
Actin	Target 3	UNKNOWN	SYBR	None	22.1867	22.47
Actin	Target 3	UNKNOWN	SYBR	None	22.2642	22.47
GeBP5-A	Target 4	UNKNOWN	SYBR	None	26.6664	26.1435
GeBP5-A	Target 4	UNKNOWN	SYBR	None	26.2713	26.1435
GeBP5-A	Target 4	UNKNOWN	SYBR	None	25.4929	26.1435
Actin	Target 1	UNKNOWN	SYBR	None	24.6403	24.853
Actin	Target 1	UNKNOWN	SYBR	None	24.9508	24.853
Actin	Target 1	UNKNOWN	SYBR	None	24.9679	24.853
GeBP6-N	Target 2	UNKNOWN	SYBR	None	27.0594	27.301
GeBP6-N	Target 2	UNKNOWN	SYBR	None	27.3601	27.301
GeBP6-N	Target 2	UNKNOWN	SYBR	None	27.4835	27.301
Actin	Target 3	UNKNOWN	SYBR	None	23.4059	23.3831
Actin	Target 3	UNKNOWN	SYBR	None	23.365	23.3831
Actin	Target 3	UNKNOWN	SYBR	None	23.3784	23.3831
GeBP6-A	Target 4	UNKNOWN	SYBR	None	26.0035	26.2164
GeBP6-A	Target 4	UNKNOWN	SYBR	None	26.1297	26.2164
GeBP6-A	Target 4	UNKNOWN	SYBR	None	26.5159	26.2164
Actin	Target 1	UNKNOWN	SYBR	None	23.8182	23.8177
Actin	Target 1	UNKNOWN	SYBR	None	23.7888	23.8177
Actin	Target 1	UNKNOWN	SYBR	None	23.846	23.8177
GeBP7-N	Target 2	UNKNOWN	SYBR	None	25.2854	25.1674
GeBP7-N	Target 2	UNKNOWN	SYBR	None	25.1582	25.1674
GeBP7-N	Target 2	UNKNOWN	SYBR	None	25.0587	25.1674
Actin	Target 3	UNKNOWN	SYBR	None	24.3685	24.4452
Actin	Target 3	UNKNOWN	SYBR	None	24.4116	24.4452
Actin	Target 3	UNKNOWN	SYBR	None	24.5554	24.4452
GeBP7-A	Target 4	UNKNOWN	SYBR	None	26.0981	25.9168
GeBP7-A	Target 4	UNKNOWN	SYBR	None	25.6662	25.9168
GeBP7-A	Target 4	UNKNOWN	SYBR	None	25.9861	25.9168
Actin	Target 1	UNKNOWN	SYBR	None	24.9894	24.9615
Actin	Target 1	UNKNOWN	SYBR	None	24.8171	24.9615
Actin	Target 1	UNKNOWN	SYBR	None	25.078	24.9615
GeBP8-N	Target 2	UNKNOWN	SYBR	None	26.2035	26.4971
GeBP8-N	Target 2	UNKNOWN	SYBR	None	26.6495	26.4971
GeBP8-N	Target 2	UNKNOWN	SYBR	None	26.6384	26.4971
Actin	Target 3	UNKNOWN	SYBR	None	21.5807	21.6234
Actin	Target 3	UNKNOWN	SYBR	None	21.6174	21.6234
Actin	Target 3	UNKNOWN	SYBR	None	21.6721	21.6234
GeBP8-A	Target 4	UNKNOWN	SYBR	None	23.2326	22.7671
GeBP8-A	Target 4	UNKNOWN	SYBR	None	22.2782	22.7671
GeBP8-A	Target 4	UNKNOWN	SYBR	None	22.7906	22.7671
Actin	Target 1	UNKNOWN	SYBR	None	22.6241	22.7463
Actin	Target 1	UNKNOWN	SYBR	None	22.888	22.7463
Actin	Target 1	UNKNOWN	SYBR	None	22.7268	22.7463
GeBP9-N	Target 2	UNKNOWN	SYBR	None	27.4758	27.47
GeBP9-N	Target 2	UNKNOWN	SYBR	None	27.5636	27.47
GeBP9-N	Target 2	UNKNOWN	SYBR	None	27.3706	27.47
Actin	Target 3	UNKNOWN	SYBR	None	22.5042	22.5716
Actin	Target 3	UNKNOWN	SYBR	None	22.6121	22.5716
Actin	Target 3	UNKNOWN	SYBR	None	22.5986	22.5716
GeBP9-A	Target 4	UNKNOWN	SYBR	None	27.4882	26.9801
GeBP9-A	Target 4	UNKNOWN	SYBR	None	26.8099	26.9801
GeBP9-A	Target 4	UNKNOWN	SYBR	None	26.6423	26.9801
